# Supplementary material for: Comprehensive Characterization of Structural, Electrical, and Mechanical Properties of Carbon Nanotube Yarns Produced by Various Spinning Methods
Source: Nanomaterials (Basel). 2022 Feb 10;12(4):593. doi: 10.3390/nano12040593 (PMC8880327; doi:10.3390/nano12040593)
Supplement: Supplementary file 1 [file nanomaterials-12-00593-s001.zip]

Archive with 1 entries (1 files):
- nanomaterials-1574293-supplementary.pdf
